# Supplementary material for: Hypoxia Affects HIF-1/LDH-A Signaling Pathway by Methylation Modification and Transcriptional Regulation in Japanese Flounder (Paralichthys olivaceus)
Source: Biology (Basel). 2022 Aug 18;11(8):1233. doi: 10.3390/biology11081233 (PMC9405012; doi:10.3390/biology11081233)
Supplement: Supplementary file 1 [file biology-11-01233-s001.zip]

Archive with 1 entries (1 files):
- biology-1720151-supplementary.pdf
